# Supplementary material for: Systematic identification and characterization of exon–intron circRNAs
Source: Genome Res. 2024 Mar;34(3):376–93. doi: 10.1101/gr.278590.123 (PMC11067877; doi:10.1101/gr.278590.123)
Supplement: Supplement 12 [file Supplemental_Code.zip]

Archive with 20 entries (16 files):
- Supplemental_Code/
- Supplemental_Code/data_analysis/
- Supplemental_Code/data_analysis/generate_NuPoP_batch.py
- Supplemental_Code/data_analysis/get_accessibility_PU.py
- Supplemental_Code/data_analysis/get_SecStr_accesibility.py
- Supplemental_Code/data_analysis/parse_FIMO_test.py
- Supplemental_Code/data_analysis/sgrna.py
- Supplemental_Code/FEICP/
- Supplemental_Code/FEICP/FEICP_parallel.pbs
- Supplemental_Code/FEICP/LICENSE
- Supplemental_Code/FEICP/README.md
- Supplemental_Code/FEICP/src/
- Supplemental_Code/FEICP/src/calculate_PIR.py
- Supplemental_Code/FEICP/src/find_EIci_PE_v1.4.py
- Supplemental_Code/FEICP/src/get_intron_midpoint.py
- Supplemental_Code/FEICP/src/get_tidy_EIciRNA.py
- Supplemental_Code/FEICP/src/make_EE.py
- Supplemental_Code/FEICP/src/make_EI.py
- Supplemental_Code/FEICP/src/make_intron.py
- Supplemental_Code/FEICP/src/merge_PIR_cov.py
