# Supplementary material for: Systematic identification and characterization of exon–intron circRNAs
Source: Genome Res. 2024 Mar;34(3):376–93. doi: 10.1101/gr.278590.123 (PMC11067877; doi:10.1101/gr.278590.123)
Supplement: Supplement 12 [file Supplemental_Code.zip › Supplemental_Code/data_analysis/generate_NuPoP_batch.py]

#!/usr/bin/env python

chr_list = ['chr' + str(i) for i in range(1, 23) + ['X', 'Y', 'M']]
for i in chr_list:
    with open('NuPoP_{}.R'.format(i), 'w') as out:
        out.write('library(NuPoP)\n')
        out.write('predNuPoP("genome/hg38/chromosomes/{}.fa", species=1, mode=4)'.format(i))
