# Supplementary material for: Systematic identification and characterization of exon–intron circRNAs
Source: Genome Res. 2024 Mar;34(3):376–93. doi: 10.1101/gr.278590.123 (PMC11067877; doi:10.1101/gr.278590.123)
Supplement: Supplement 12 [file Supplemental_Code.zip › Supplemental_Code/data_analysis/get_SecStr_accesibility.py]

#!/usr/bin/env python

from collections import defaultdict
import re
import sys
from numpy import average

pos2prob = defaultdict(list)
with open(sys.argv[1]) as fh:
    for line in fh:
        line = line.strip()
        if re.search('ubox$', line) and not re.search('^%', line):
            lineL = line.split()
            start, end, prob = lineL[:-1]
            pos2prob[start].append(float(prob))
            pos2prob[end].append(float(prob))
# for pos in pos2prob:
#     print(pos, 1-sum(pos2prob[pos]))
    
pu = [1-sum(pos2prob[pos]) for pos in pos2prob]
print(max(pu))
print(average(pu))
